# Supplementary material for: Copy number variation of human AMY1 is a minor contributor to variation in salivary amylase expression and activity
Source: Hum Genomics. 2017 Feb 20;11:2. doi: 10.1186/s40246-017-0097-3 (PMC5319014; doi:10.1186/s40246-017-0097-3)
Supplement: Additional file 2: — Dataset (XLSX 22 kb) [file 40246_2017_97_MOESM2_ESM.xlsx]

## Sheet: Sheet1
number	sex	DNA (ng/ul)	Purity (260/280)		amylase protein	Functional assay	Bradford assay	AMY2A CN	AMY2B CN	AMY1 CN	Mean PRT
1	m	183	1.83		77.6054	369.868		2	2	6	5.32581
2	f	128	1.81		389.769	2468.97		2	2	8	6.03471
3	f	107	1.81		399.7	2561.88		2	2	6	9.68685
4	f	41	1.76		2168.62	3907.51		2	2	8	8.87811
5	m	196	1.8		150.974	307.878		2	2	4	3.4617
6	m	29	1.71		48.7783	63.6406		2	2	2	1.61498
7	f	145	1.79		2442.29	1663.64		2	2	6	6.90122
8	f	150	1.82		4812.19	4782.23		3	3	9	9.24862
9	m	90	1.76		5114.11	5737.06		3	3	9	9.3849
10	f	46	1.75		3821.37	3289.15		2	2	6	7.21065
11	m	57	1.68		10910.7	6076.25	18147.5	2	2	10	13.5292
12	f	10	1.58		1466.42	823.882	9852.19	2	2	6	6.05648
13	m	152.2	1.85		9229.64	7374.26	14768.1	2	2	6	5.4038
14	f	35.5	1.82		741.972	561.655	13387.4	1	2	5	5.15793
15	m	256.2	1.84		4032.45	3051.71	9476.25	2	2	6	6.175
16	f	91.4	1.83		9843.19	12242.1	13817.5	2	2	6	7.03344
17	f	74.8	1.87		7577.68	6003.37	12577.7	2	2	8	8.09101
18	f	14.1	1.61		166.926	3467.16	8346.02	2	2	2	1.70284
19	f	215	1.84		3536.77	2293.88	10139	2	2	8	8.69658
20	m	281.2	1.84		5817.71	4505.69	13376.6	2	2	8	9.03193
21	m	42.6	1.83		11566.6	23185.9		2	2	8	9.26941
22	m	92.6	1.8		1730.56	1882.47	7291.27	2	2	8	8.51933
23	m	152.5	1.83		1709.66	1394.85	5821.59	3	3	9	10.9007
24	f	155.5	1.87		1943.09	1367.6	5481.45	3	3	7	8.7458
25	f	133	1.8		658.653	483.922		2	2	6	6.93272
26	f	93.8	1.86		3920.34	3139.32	12121.5	2	2	6	6.76158
27	f	53.8	1.78		1937.64	1265.8	6854.33	2	2	10	9.43654
28	f	106.1	1.76		8738.34	5776.8	7426.5	2	2	8	7.53491
29	f	351.6	1.85		7141.29	5801.54	12666.2	2	2	10	9.3223
30	m	245.2	182		6255.75	12338.7	30278.2	1	2	5	6.31219
31	f	249.2	1.86		4549.83	5242.33	14453.8	2	2	10	11.6284
32	m	239.6	1.84		4108.51	3561.68	8079.37	2	2	14	13.2971
33	m	101.3	1.83		5643.77	8100.58	14319.3	2	2	8	9.51065
34	m	132	1.82		3552.76	2486.08	10095.5	2	2	4	5.16476
35	f	203.1	1.86		9988.9	5824.1	18248.1	2	2	14	16.9321
36	f	133.4	1.8		4031.07	1781.36	10865.6	2	2	6	7.97401
37	m	179.7	1.83		1043.71	638.782	5035.13	2	2	4	5.74119
38	m	158.2	1.83		8075.78	19275.6		2	2	8	7.64798
39	f	169.1	1.84		949.354	613.695	7700.14	2	2	4	4.47837
40	m	182.2	1.86		2169.35	1779.05	10941.1	2	2	6	7.29291
41	f	209.4	1.83		6171.49	5337.02	7271.96	2	2	6	6.78863
42	m	177.1	1.83		866.825	639.268	11643.7	3	3	7	8.66159
43	m	181.1	1.81		57.5882			2	2	4	2.70441
44	f	143.9	1.84		1062.79	876.703		2	2	10	10.4212
45	f	128.8	1.82		1113.97	944.826	5658.58	1	2	7	7.80369
46	m	87.4	1.78		2496.85	4550.09	29271.5	2	2	14	14.1587
47	f	64.7	1.87		512.694	579.702	7658.96	2	2	4	4.74768
48	m	225.4	1.87		1795.61	1743.49	7067.34	2	2	8	9.59317
49	f	126.2	1.82		2919.33	3251.01	17422.5	2	2	8	10.204
50	m	224.4	1.85		2024.23	1919.25	9233.45	2	2	8	7.059
51	f	140.6	1.84		1370.46	1186.98	18147.5	1	2	5	6.99257
52	f	122.2	1.85		1485.62	1017.75	9852.19	2	2	6	8.97976
53	m	166.2	1.83		5136.95	6354.38	14768.1	2	2	8	10.8599
54	m	152.9	1.84		3745.83	7434.2	13387.4	2	2	8	8.84354
55	m	20.2	1.55		2941.26	3718.07	9476.25
56	m	115.1	1.86		2064.03	2596.08	13817.5	3	2	11	10.7086
57	m	142.9	1.8		2447.97	2157.75	12577.7	2	2	7	7.22365
58	m	175.9	1.82		2411.79	2069.18	8346.02	1	2	5	6.43444
59	f	184.5	1.82		9988.9	1569.27	10139	1	2	5	6.53451
60	m	175.1	1.84		8075.78	948.037	13376.6	2	2	6	7.2592
61	m	121.1	1.82		6171.49	316.949		2	2	6	6.15823
62	m	162.2	1.86		4031.07	1030.09	7291.27	2	2	6	7.57295
63	m	176	7.83		949.354	369.478	5821.59	2	2	4	5.62986
64	f	133.6	1.77		866.825	391.981	5481.45	2	2	8	9.34342
65	m	271.4	1.85		1043.71	2368.16		2	2	8	9.83224
66	f	174.1	1.86		2169.35	4325.21	12121.5	2	2	6	5.84463
67	f	154	1.87		57.5882	923.55	6854.33	2	2	8	9.01677
68	f	109	1.83		2496.85	416.009	7426.5	1	2	3	3.73089
69	f	201	1.84		2919.33	376.226	12666.2	3	3	7	8.35213
70	f	247.2	1.87		1062.79	1155.94	30278.2	2	2	6	7.54084
71	m	212.8	1.86		512.694	197.598	14453.8	2	2	6	6.68932
72	f	45.6	1.84		2024.23	323.161	8079.37	2	2	10	10.3346
73	f	141.7	1.87		1113.97	627.233	14319.3	1	2	5	5.67808
74	f	212	1.84		1795.61	260.58	10095.5	2	2	8	9.4082
75	f	39	1.91		1370.46	1636.32	18248.1	2	2	6	6.99989
76	f	113	1.84		3745.83	958.806	10865.6	1	2	5	5.52536
77	f	114	1.85		2447.97	773.048	5035.13	2	2	6	6.46814
78	f	188	1.82		1485.62	790.7		2	2	4	3.79716
79	f	169.7	1.89		2941.26	735.865	7700.14	2	2	6	7.2728
80	f	145.9	1.88		2411.79	1250.99	10941.1	2	2	4	5.02626
81	m	134.4	1.88		5136.95	257.625	7271.96	2	2	4	5.07068
82	f	134.4	1.86		2064.03	3057.39	11643.7	3	3	15	15.1069
83	f	60.6	1.92		18831.7	5984.41		1	2	13	15.5976
84	f	119.3	1.86		9124.79	3489.29		2	2	20	20.1299
85	f	99.8	1.83	19731.6		9098.91	5658.58	2	2	8	7.11243
86	f	183.5	1.88		665.081	627.105	29271.5	3	3	13	11.8767
87	f	86.5	1.86		4138.38	1635.37	7658.96	3	3	9	9.93355
88	f	41.9	1.93		2933.68	1207.63	7067.34	2	2	4	4.9849
89	f	112.2	1.89	25501.3		6353.14	17422.5	2	2	10	13.2297
90	f	62.1	1.83		2554.46	1305.01	9233.45	2	2	12	14.8397
91	f	226	1.89		2127.7	1008.77	10315.9	2	2	8	8.60939
92	f	156.5	1.88		278.229	264.269	8415.03	2	2	6	8.44807
93	f	139	1.7		2134.84	1458.08	17494.8	2	2	8	7.91967
94	f	171.8	1.86				14201.9	2	2	12	14.4507
95	f	364	1.87					2	2	4	5.70092
96	f	148.7	1.88		1018.32	491.147	5547.87	1	2	5	6.50905
97	f	189.8	1.86		1584.18	677.093	8763.04	2	2	10	14.3507
98	f	201.2	1.85		566.488	227.782	8412.84	4	3	9	10.215
99	f	97.9	1.88		6424.22	2720.27	9316.9	1	2	5	5.62945
100	m	178.3	1.88		11911.8	3606.73	19914.9	2	2	6	7.92726
101	f	161.5	1.86		5645.02	1944.1	9821.48	3	3	9	10.8011
102	f	37.9	1.9	21110.6		2583.01		2	2	6	5.79215
103	f	379.5	1.81		1439.04	620.98	9346.72	2	2	8	10.6191
104	f	331.3	1.79			6094.57		2	2	10	9.08241
105	f	221.9	1.73		216.521	153.541		1	2	5	4.79782
106	m	374.1	1.78		9347.33	2546.46	17312.8	2	2	8	10.9801
107	m	199.1	1.74		10792.5	7562.81	15075.4	2	2	10	9.63561
108	f	234.5	1.78		4838.25	3370.33	8702.06	2	2	10	11.0548
109	f	313.2	1.77		4868.16	3186	16256.3	2	2	6	7.98
110	f	138.8	1.76		2523.51	1761.46	7564.5	1	2	5	5.98277
111	m	365.7	1.8		1612.4	1185.88	6879.68	3	2	5	5.42014
112	f	261.9	1.79		13877.4	26598.4	15192	2	2	8	7.03682
113	f	114	1.76		3027.85	2831.1	8812.06	2	2	8	10.2907
114	m	211.5	1.81		8490.89	5008.61	14292.8	2	2	14	17.4141
115	m	298.6	1.76		6760.89	6354.01	11001.8	2	2	6	8.837
116	m	211	1.76		7789.49	6470.18	12050.5	2	2	8	8.74502
117	m	90.9	1.74		3106.39	2116.69	7485.55	3	3	7	9.02363
118	m	349.2	1.76		251.592		8529.31	2	2	4	4.21093
119	m	422.7	1.8		2233.79	1804.93		2	2	6	7.46321
120	m	218.6	1.67		4324.12	4617.71	11445.7	2	2	8	10.7977
